# Supplementary material for: Synthesis of 6-Membered-Ring Fused Thiazine-Dicarboxylates and Thiazole-Pyrimidines via One-Pot Three-Component Reactions
Source: Molecules. 2021 Sep 10;26(18):5493. doi: 10.3390/molecules26185493 (PMC8467237; doi:10.3390/molecules26185493)
Supplement: Supplementary file 1 [file molecules-26-05493-s001.zip]

Archive with 1 entries (1 files):
- molecules-1368554-supplementary.pdf
